# Supplementary material for: Pleuromutilins Suppress Hepatocellular Carcinoma Growth via ABCA1 Inhibition-Induced Cholesterol Accumulation
Source: Cancers (Basel). 2026 Mar 24;18(7):1054. doi: 10.3390/cancers18071054 (PMC13072156; doi:10.3390/cancers18071054)
Supplement: Supplementary file 1 [file cancers-18-01054-s001.zip]

Archive with 1 entries (1 files):
- cancers-4156471-supplementary.pdf
